# Supplementary material for: Mediterranean Diet Adherence and Genetic Background Roles within a Web-Based Nutritional Intervention: The Food4Me Study
Source: Nutrients. 2017 Oct 11;9(10):1107. doi: 10.3390/nu9101107 (PMC5691723; doi:10.3390/nu9101107)
Supplement: Supplementary file 1 [file nutrients-09-01107-s001.zip]

Archive with 1 entries (1 files):
- nutrients-225762-supplementary.pdf
